# Supplementary material for: A Direct Interaction between Cyclodextrins and TASK Channels Decreases the Leak Current in Cerebellar Granule Neurons
Source: Biology (Basel). 2022 Jul 23;11(8):1097. doi: 10.3390/biology11081097 (PMC9331813; doi:10.3390/biology11081097)
Supplement: Supplementary file 1 [file biology-11-01097-s001.zip]

Archive with 1 entries (1 files):
- biology-1799855-supplementary.pdf
